# Supplementary material for: SMDB: a Spatial Multimodal Data Browser
Source: Nucleic Acids Res. 2023 May 22;51(W1):W553–9. doi: 10.1093/nar/gkad413 (PMC10320082; doi:10.1093/nar/gkad413)
Supplement: gkad413_Supplemental_Files [file gkad413_supplemental_files.zip]

Archive with 2 entries (2 files):
- Supplementary_Methods_20230502-1.docx
- Supplementary_Tables.docx
